# Supplementary material for: Peri-Operative Antimicrobial Prophylaxis Modulates CD4+ Lymphocyte Immunophenotype Ex Vivo in High-Risk Patients Undergoing Major Elective Surgery—A Preliminary Observational Study
Source: Antibiotics (Basel). 2025 Oct 14;14(10):1026. doi: 10.3390/antibiotics14101026 (PMC12561684; doi:10.3390/antibiotics14101026)
Supplement: Supplementary file 1 [file antibiotics-14-01026-s001.zip]

Archive with 1 entries (1 files):
- antibiotics-3872474-supplementary.pdf
